# Supplementary material for: The Effects of Caloric Restriction and Clinical Psychological Intervention on the Interplay of Gut Microbial Composition and Stress in Women
Source: Nutrients. 2024 Aug 6;16(16):2584. doi: 10.3390/nu16162584 (PMC11357322; doi:10.3390/nu16162584)
Supplement: Supplementary file 1 [file nutrients-16-02584-s001.zip]

Archive with 1 entries (1 files):
- nutrients-3110432-supplementary.pdf
